# Supplementary material for: Embryonic transcriptome sequencing of the ocellate spot skate Okamejei kenojei
Source: Sci Data. 2018 Oct 8;5:180200. doi: 10.1038/sdata.2018.200 (PMC6174922; doi:10.1038/sdata.2018.200)
Supplement: Supplementary file 1 [file sdata2018200-isa1.zip]

Archive with 4 entries (4 files):
- i_Investigation.txt
- s_kuraku251_study.txt
- a_kuraku251_readTrimmingAssembly.txt
- a_kuraku251_transcriptomeAssembly.txt
