# Supplementary material for: Embryonic transcriptome sequencing of the ocellate spot skate Okamejei kenojei
Source: Sci Data. 2018 Oct 8;5:180200. doi: 10.1038/sdata.2018.200 (PMC6174922; doi:10.1038/sdata.2018.200)
Supplement: Supplementary file 1 [file sdata2018200-isa1.zip › i_Investigation.txt]

# Investigation File generated for Scientific Data with Investigation File Authoring Tool version 0.1.0 on 23/08/2018 - This metadata file is CC0
ONTOLOGY SOURCE REFERENCE
Term Source Name	NCBITAXON	UBERON	OBI	EFO	ERO
Term Source File	http://data.bioontology.org/ontologies/NCBITAXON	http://data.bioontology.org/ontologies/UBERON	http://data.bioontology.org/ontologies/OBI	http://data.bioontology.org/ontologies/EFO	http://data.bioontology.org/ontologies/ERO
Term Source Version	2016AB	releases/2014-06-15	2014-08-18	2.98	2013-08-02
Term Source Description	National Center for Biotechnology Information (NCBI) Organismal Classification	Uber Anatomy Ontology	Ontology for Biomedical Investigations	Experimental Factor Ontology	Eagle-I Research Resource Ontology
INVESTIGATION
Investigation Identifier
Investigation Title
Investigation Description
Investigation Submission Date
Investigation Public Release Date
INVESTIGATION PUBLICATIONS
Investigation PubMed ID
Investigation Publication DOI
Investigation Publication Author List
Investigation Publication Title
Investigation Publication Status
Investigation Publication Status Term Accession Number
Investigation Publication Status Term Source REF
INVESTIGATION CONTACTS
Investigation Person Last Name
Investigation Person Mid Initials
Investigation Person First Name
Investigation Person Address
Investigation Person Phone
Investigation Person Fax
Investigation Person Email
Investigation Person Affiliation
Investigation Person Roles
Investigation Person Roles Term Accession Number
Investigation Person Roles Term Source REF
STUDY
Study Identifier	10.1038/sdata.2018.200
Study Title	Embryonic transcriptome sequencing of the ocellate spot skate Okamejei kenojei
Study Submission Date	14/05/2018
Study Public Release Date	08/10/2018
Study Description	http://www.nature.com/articles/sdata2018200#abstract
Study File Name	s_kuraku251_study.txt
Comment[Subject Keywords]	//;//;///;//
Comment[Manuscript Licence]	CC BY-4.0
Comment[Experimental Metadata Licence]	CC0
Comment[Supplementary Information File Name]	
Comment[Supplementary Information File Type]	x-zip-compressed
Comment[Supplementary Information File URL]	http://www.nature.com/articles/sdata2018200#supplementary-information
Comment[Data Repository]	NCBI Sequence Read Archive;figshare;figshare;figshare;figshare;figshare;figshare;figshare;figshare
Comment[Data Record Accession]	SRP136043;doi:10.6084/m9.figshare.6233576;doi:10.6084/m9.figshare.6233570;doi:10.6084/m9.figshare.6233573;doi:10.6084/m9.figshare.6819602;doi:10.6084/m9.figshare.6819617;doi:10.6084/m9.figshare.6819623;doi:10.6084/m9.figshare.6819629;doi:10.6084/m9.figshare.6819647
Comment[Data Record URI]	http://identifiers.org/insdc.sra:SRP136043;https://doi.org/10.6084/m9.figshare.6233576;https://doi.org/10.6084/m9.figshare.6233570;https://doi.org/10.6084/m9.figshare.6233573;https://doi.org/10.6084/m9.figshare.6819602;https://doi.org/10.6084/m9.figshare.6819617;https://doi.org/10.6084/m9.figshare.6819623;https://doi.org/10.6084/m9.figshare.6819629;https://doi.org/10.6084/m9.figshare.6819647
STUDY DESIGN DESCRIPTORS
Study Design Type	organism development design	transcription profiling by high throughput sequencing design
Study Design Type Term Accession Number	OBI:0001328	OBI:0001239
Study Design Type Term Source REF	OBI	OBI
STUDY PUBLICATIONS
Study PubMed ID	""
Study Publication DOI	doi:10.1038/s41559-018-0673-5
Study Publication Author List	""
Study Publication Title	Elasmobranch shark genome evolution
Study Publication Status	in preparation
Study Publication Status Term Accession Number	
Study Publication Status Term Source REF	
STUDY FACTORS
Study Factor Name	embryo part
Study Factor Type	animal body part
Study Factor Type Term Accession Number	http://www.ebi.ac.uk/efo/EFO_0000808
Study Factor Type Term Source REF	EFO
STUDY ASSAYS
Study Assay Measurement Type	transcription profiling assay	Transcriptome assembly
Study Assay Measurement Type Term Accession Number	OBI:0000424	""
Study Assay Measurement Type Term Source REF	ERO	""
Study Assay Technology Type	RNA sequencing	RNA sequencing
Study Assay Technology Type Term Accession Number	ERO:0001658	ERO:0001658
Study Assay Technology Type Term Source REF	ERO	ERO
Study Assay Technology Platform	""	""
Study Assay File Name	a_kuraku251_readTrimmingAssembly.txt	a_kuraku251_transcriptomeAssembly.txt
STUDY PROTOCOLS
Study Protocol Name	Animal sampling and RNA extraction	Library preparation and sequencing	Read trimming and assembly	Data Records
Study Protocol Type	sample preparation for sequencing assay	transcription profiling assay	sequence assembly process	comparison analysis operation
Study Protocol Type Term Accession Number	OBI:0001902	OBI:0000424	OBI:0001872	ERO:0100292
Study Protocol Type Term Source REF	OBI	ERO	OBI	ERO
Study Protocol Description				
Study Protocol URI	""	""	""	""
Study Protocol Version				
Study Protocol Parameters Name	""	instrument; manufacturer	""	""
Study Protocol Parameters Name Term Accession Number	""	""	""	""
Study Protocol Parameters Name Term Source REF	""	""	""	""
Study Protocol Components Name	""	""	""	""
Study Protocol Components Type	""	""	""	""
Study Protocol Components Type Term Accession Number	""	""	""	""
Study Protocol Components Type Term Source REF	""	""	""	""
STUDY CONTACTS
Study Person Last Name	Tanegashima	Nishimura	Motone	Tatsumi	Kadota	Kuraku
Study Person First Name	Chiharu	Osamu	Fumio	Kaori	Mitsutaka	Shigehiro
Study Person Mid Initials						
Study Person Email	""	""	""	""	""	shigehiro.kuraku@riken.jp
Study Person Phone						
Study Person Fax						
Study Person Address						
Study Person Affiliation	Laboratory for Phyloinformatics, RIKEN Center for Biosystems Dynamics Research, 2-2-3 Minatojimaminami-machi, Chuo-ku, Kobe, Hyogo, 650-0047, Japan	Laboratory for Phyloinformatics, RIKEN Center for Biosystems Dynamics Research, 2-2-3 Minatojimaminami-machi, Chuo-ku, Kobe, Hyogo, 650-0047, Japan	Phyloinformatics Unit, RIKEN Center for Life Science Technologies, 2-2-3 Minatojimaminami-machi, Chuo-ku, Kobe, Hyogo, 650-0047, Japan	Laboratory for Phyloinformatics, RIKEN Center for Biosystems Dynamics Research, 2-2-3 Minatojimaminami-machi, Chuo-ku, Kobe, Hyogo, 650-0047, Japan	Laboratory for Phyloinformatics, RIKEN Center for Biosystems Dynamics Research, 2-2-3 Minatojimaminami-machi, Chuo-ku, Kobe, Hyogo, 650-0047, Japan	Laboratory for Phyloinformatics, RIKEN Center for Biosystems Dynamics Research, 2-2-3 Minatojimaminami-machi, Chuo-ku, Kobe, Hyogo, 650-0047, Japan
Study Person Roles						
Study Person Roles Term Accession Number						
Study Person Roles Term Source REF						
Comment[Study Person ORCID]						
Comment[Funder]						
Comment[FundRef ID]						
Comment[Funder Term Source REF]						
Comment[Grant Identifier]						
