# Supplementary material for: Embryonic transcriptome sequencing of the ocellate spot skate Okamejei kenojei
Source: Sci Data. 2018 Oct 8;5:180200. doi: 10.1038/sdata.2018.200 (PMC6174922; doi:10.1038/sdata.2018.200)
Supplement: Supplementary file 1 [file sdata2018200-isa1.zip › s_kuraku251_study.txt]

Source Name	Characteristics[organism]	Term Source REF	Term Accession Number	Characteristics[organism part]	Term Source REF	Term Accession Number	Characteristics[embryo part]	Term Source REF	Term Accession Number	Protocol REF	Sample Name	Factor Value[embryo part]
fertilized egg of the ocellate spot skate Okamejei kenojei	Okamejei kenojei	NCBITAXON	NCBITaxon:432798	embryo	UBERON	UBERON:0000922	caudal region	UBERON	UBERON:0006071	Animal sampling and RNA extraction	embryo_caudal_region_total_RNA	caudal region
fertilized egg of the ocellate spot skate Okamejei kenojei	Okamejei kenojei	NCBITAXON	NCBITaxon:432798	embryo	UBERON	UBERON:0000922	cloaca	UBERON	UBERON:0000162	Animal sampling and RNA extraction	embryo_cloaca_total_RNA	cloaca
fertilized egg of the ocellate spot skate Okamejei kenojei	Okamejei kenojei	NCBITAXON	NCBITaxon:432798	embryo	UBERON	UBERON:0000922	trunk	UBERON	UBERON:0002100	Animal sampling and RNA extraction	embryo_trunk_total_RNA	trunk
fertilized egg of the ocellate spot skate Okamejei kenojei	Okamejei kenojei	NCBITAXON	NCBITaxon:432798	embryo	UBERON	UBERON:0000922	head	UBERON	UBERON:0000033	Animal sampling and RNA extraction	embryo_head_total_RNA	head
