# Supplementary material for: Embryonic transcriptome sequencing of the ocellate spot skate Okamejei kenojei
Source: Sci Data. 2018 Oct 8;5:180200. doi: 10.1038/sdata.2018.200 (PMC6174922; doi:10.1038/sdata.2018.200)
Supplement: Supplementary file 1 [file sdata2018200-isa1.zip › a_kuraku251_transcriptomeAssembly.txt]

Sample Name	Protocol REF	Parameter Value[instrument]	Parameter Value[manufacturer]	Assay Name	Raw Data File	Comment[Data Repository]	Comment[Data Record Accession]	Comment[Data Record URI]	Protocol REF	Comment[sub method]	Derived Data File	Comment[Data Repository]	Comment[Data Record Accession]	Comment[Data Record URI]
embryo_caudal_region_total_RNA	Library preparation and sequencing	HiSeq 1500	Illumina	ocellate spot skate embryonic caudal transcriptome sequencing inhouse	SRR6866827	NCBI Sequence Read Archive	SRP136043	http://identifiers.org/insdc.sra:SRP136043	Data Records	Redundant transcriptome assembly - Caudal	okenojei-trinity-13th-P227_01.fna.gz	figshare	doi:10.6084/m9.figshare.6819602	https://doi.org/10.6084/m9.figshare.6819602
embryo_cloaca_total_RNA	Library preparation and sequencing	HiSeq 1500	Illumina	ocellate spot skate embryonic cloaca transcriptome sequencing inhouse	SRR6866826	NCBI Sequence Read Archive	SRP136043	http://identifiers.org/insdc.sra:SRP136043	Data Records	Redundant transcriptome assembly - Cloaca	okenojei-trinity-13th-P227_02.fna.gz	figshare	doi:10.6084/m9.figshare.6819617	https://doi.org/10.6084/m9.figshare.6819617
embryo_trunk_total_RNA	Library preparation and sequencing	HiSeq 1500	Illumina	ocellate spot skate embryonic trunk transcriptome sequencing inhouse	SRR6866825	NCBI Sequence Read Archive	SRP136043	http://identifiers.org/insdc.sra:SRP136043	Data Records	Redundant transcriptome assembly - Trunk	okenojei-trinity-13th-P227_04.fna.gz	figshare	doi:10.6084/m9.figshare.6819623	https://doi.org/10.6084/m9.figshare.6819623
embryo_head_total_RNA	Library preparation and sequencing	HiSeq 1500	Illumina	ocellate spot skate embryonic head transcriptome sequencing inhouse	SRR6866824	NCBI Sequence Read Archive	SRP136043	http://identifiers.org/insdc.sra:SRP136043	Data Records	Redundant transcriptome assembly - Head	okenojei-trinity-13th-P227_06.fna.gz	figshare	doi:10.6084/m9.figshare.6819629	https://doi.org/10.6084/m9.figshare.6819629
embryo_head_total_RNA	Library preparation and sequencing	HiSeq 4000	Illumina	ocellate spot skate embryonic head transcriptome sequencing outsourced	SRR6866828	NCBI Sequence Read Archive	SRP136043	http://identifiers.org/insdc.sra:SRP136043	Data Records	Redundant transcriptome assembly - Head	okenojei-trinity-13th-P227_06.fna.gz	figshare	doi:10.6084/m9.figshare.6819629	https://doi.org/10.6084/m9.figshare.6819629
embryo_trunk_total_RNA	Library preparation and sequencing	HiSeq 4000	Illumina	ocellate spot skate embryonic trunk transcriptome sequencing outsourced	SRR6866829	NCBI Sequence Read Archive	SRP136043	http://identifiers.org/insdc.sra:SRP136043	Data Records	Redundant transcriptome assembly - Trunk	okenojei-trinity-13th-P227_04.fna.gz	figshare	doi:10.6084/m9.figshare.6819623	https://doi.org/10.6084/m9.figshare.6819623
embryo_caudal_region_total_RNA	Library preparation and sequencing	HiSeq 4000	Illumina	ocellate spot skate embryonic caudal transcriptome sequencing outsourced	SRR6866830	NCBI Sequence Read Archive	SRP136043	http://identifiers.org/insdc.sra:SRP136043	Data Records	Redundant transcriptome assembly - Caudal	okenojei-trinity-13th-P227_01.fna.gz	figshare	doi:10.6084/m9.figshare.6819602	https://doi.org/10.6084/m9.figshare.6819602
